# Supplementary material for: A Highly Active Porous Mo2C-Mo2N Heterostructure on Carbon Nanowalls/Diamond for a High-Current Hydrogen Evolution Reaction
Source: Nanomaterials (Basel). 2024 Jan 23;14(3):243. doi: 10.3390/nano14030243 (PMC10856447; doi:10.3390/nano14030243)
Supplement: Supplementary file 1 [file nanomaterials-14-00243-s001.zip]

Archive with 1 entries (1 files):
- nanomaterials-2801513-supplementary.pdf
